# Supplementary material for: Robust weak antilocalization due to spin-orbital entanglement in Dirac material Sr3SnO
Source: Nat Commun. 2020 Mar 3;11:1161. doi: 10.1038/s41467-020-14900-1 (PMC7054336; doi:10.1038/s41467-020-14900-1)
Supplement: Supplementary file 3 — Source Data [file 41467_2020_14900_MOESM3_ESM.xlsx]

## Sheet: Fig 4r
Fig. 4r, Source data
SS79	T=2K;Bfit=0.5T	T=3.5K;Bfit=0.5T	T=5K;Bfit=0.5T	T=7K;Bfit=0.5T		mean	STDEV
N	1.44	1.6	1.48	1.09		1.4025	0.219146
SS101	T=0.42K;Bfit=0.1T	T=0.7K;Bfit=0.1T	T=1K;Bfit=0.1T	T=1.5K;Bfit=0.1T		mean	STDEV
N	1.51313	1.23945	1.22694	1.15755		1.28427	0.156771
SS13	T=1.8K;Bfit=0.5T	T=3K;Bfit=0.5T	T=5K;Bfit=0.5T	T=7K;Bfit=0.5T		mean	STDEV
N	1.02275	0.935167	0.826273	0.779575		0.890941	0.109413
SS74	T=4K;Bfit=0.1T	T=5K;Bfit=0.1T	T=7K;Bfit=0.1T	T=10K;Bfit=0.1T		mean	STDEV
N	0.674	0.889807	0.658013	1.14826		0.842519	0.229603
SS104	T=3K;Bfit=0.3T	T=4K;Bfit=0.3T	T=5K;Bfit=0.3T	T=7K;Bfit=0.3T		mean	STDEV
N	1.2704	1.11464	1.13007	1.05506		1.14254	0.091168
SS78	T=2K;Bfit=0.1T	T=3K;Bfit=0.1T	T=4.5K;Bfit=0.1T	T=5.5K;Bfit=0.1T		mean	STDEV
N	0.471378	0.602344	0.551075	0.575351		0.550037	0.0564659
SS31	T=2K;Bfit=0.1T	T=3K;Bfit=0.1T	T=5K;Bfit=0.1T	T=7K;Bfit=0.1T		mean	STDEV
N	2.47	2.29	2.377	3.11		2.56175	0.372817
SS21	T=2K, Bfit=0.35T	T=2K, Bfit=0.4T	T=2K, Bfit=0.5T	T=2K, Bfit=0.6T	T=2K, Bfit=0.65T	mean	STDEV
N	2.04095	2.13536	2.59917	3.0927	3.50029	2.67369	0.623407
SS86	T=3K;Bfit=0.5T	T=4K;Bfit=0.5T	T=5K;Bfit=0.5T	T=7K;Bfit=0.5T	T=3K;Bfit=0.4T	mean	STDEV
N	2.12604	1.95098	1.76801	1.69242	2.36424	1.98034	0.272695
SS20	T=2K, Bfit=0.35T	T=2K, Bfit=0.4T	T=2K, Bfit=0.5T	T=2K, Bfit=0.6T	T=2K, Bfit=0.65T	mean	STDEV
N	2.6158	2.51709	2.4569	2.41425	2.40103	2.48102	0.0878983
SS81	T=4.5K;Bfit=0.5T	T=5.5K;Bfit=0.5T	T=7K;Bfit=0.5T	T=4.5K;Bfit=0.6T	T=4.5K;Bfit=0.65T	mean	STDEV
N	2.74523	2.51694	2.18486	2.74523	2.33731	2.50591	0.248075
Fig. 4r, listed summary
#	sample name	n_Hall(cm-3)	N(channel)	error(STDEV)											#DIV/0!	#DIV/0!	#DIV/0!	#DIV/0!	#DIV/0!	#DIV/0!	#DIV/0!	#DIV/0!	#DIV/0!
1	SS79	1.7e+19	1.4	0.22											#DIV/0!	#DIV/0!	#DIV/0!	#DIV/0!	#DIV/0!	#DIV/0!	#DIV/0!	#DIV/0!	#DIV/0!
2	SS101	1.8e+19	1.28	0.16
3	SS13	2.11427e+19	0.89	0.11
4	SS74	2.2e+19	0.843	0.23
5	SS104	2.2e+19	1.14	0.09
6	SS78	2.3e+19	0.55	0.06
7	SS31	4.91632e+19	2.56	0.37
8	SS21	6.09351e+19	2.67	0.62
9	SS86	9e+19	1.98	0.27
10	SS20	1.11287e+20	2.48	0.09
11	SS81	1.3e+20	2.51	0.25

## Sheet: Fig.6
Fig. 4r, Source data
sample SS101 "200nm"
Parameters	N=1.5;Bfit=0.1T	N=1.28;Bfit=0.1T	N=1.36;Bfit=0.13T	N=1.16;Bfit=0.13T		mean	STDEV
L_phi	252.05	379.736	285	370		321.697	62.9793
sample SS106 "50nm 3Dfit"
Parameters	N=2.43;Bfit=0.35T	N=2.4;Bfit=0.4T	N=2.33;Bfit=0.5T	N=2.25;Bfit=0.6T	N=2.22;Bfit=0.65T	mean	STDEV
L_phi	108.854	110.043	113.669	117.981	120.617	114.233	5.04022
sample SS106 "50nm 2Dfit"
Parameters	N=0.97;Bfit=0.35T	N=0.95;Bfit=0.4T	N=1.03;Bfit=0.5T	N=1.05;Bfit=0.6T	N=1.06;Bfit=0.5T	mean	STDEV
L_phi	73.2891	72.2994	71.1074	70.3509	69.7	71.3493	1.45265
